# Supplementary material for: Exo70 Protects Against Memory and Synaptic Impairments Following Mild Traumatic Brain Injury
Source: Antioxidants (Basel). 2025 May 26;14(6):640. doi: 10.3390/antiox14060640 (PMC12189859; doi:10.3390/antiox14060640)
Supplement: Supplementary file 1 [file antioxidants-14-00640-s001.zip]

Archive with 1 entries (1 files):
- antioxidants-3554022-supplementary.pdf
